# Supplementary material for: Impact of Temperature Regimes and Smart Packaging on Volatilome Evolution During the Shelf Life of Agaricus bisporus
Source: J Fungi (Basel). 2026 Jun 30;12(7):477. doi: 10.3390/jof12070477 (PMC13413179; doi:10.3390/jof12070477)
Supplement: Supplementary file 1 [file jof-12-00477-s001.zip]

Archive with 1 entries (1 files):
- jof-4327628-supplementary.pdf
